# Supplementary material for: Gestational diabetes is associated with change in the gut microbiota composition in third trimester of pregnancy and postpartum
Source: Microbiome. 2018 May 15;6:89. doi: 10.1186/s40168-018-0472-x (PMC5952429; doi:10.1186/s40168-018-0472-x)
Supplement: Supplementary file 2 — Table S1. Supplementary third trimester characteristics between pregnant women with GDM and normoglycaemic pregnant women. Table S2. Indications for OGTT. Table S3. Supplementary descriptive postpartum. Table S4. Nutrient intake during pregnancy and postpartum. Table S5. Operational taxonomic units differentially abundant in women with and without gestational diabetes during pregnancy and postpartum. Table S6. Operational taxonomic units associated with glycaemic traits in pregnant women independent of GDM status and unadjusted for pre-pregnancy BMI. Table S7. Higher order taxa associated with high sensitivity CRP. Table S8. OTUs associated with high-sensitivity C-reactive protein in laten pregnancy and postpartum. Table S9. Spearman correlations between GDM discriminant taxa and pre-pregnancy BMI. Table S10. Operational taxonomic units differentially abundant in overweigt (n = 67) and obese women (n = 58) compared with lean women (n = 61). Table S11. Operational taxonomic units differentially abundant in women with and without gestational diabetes with available pre-pregnancy BMI. Table S12. Operational taxonomic units associated with weight gain during pregnancy adjusted for pre-pregnancy BMI and gestational age. Table S13. Higher order taxa associated with gestational weight gain. Table S14. OTUs exhibiting differential change from the third trimester to postpartum dependent on GDM status. Table S15. Higher order taxa exhibiting differential change from the third trimester to postpartum dependent on GDM status. (XLSX 152 kb) [file 40168_2018_472_MOESM2_ESM.xlsx]

## Sheet: S1
Table S1; supplementary third trimester characteristics between pregnant women with GDM and normoglycaemic pregnant women
	GDM (n=50)	Normoglycaemic (n=161)	P
Descriptive measurements
Gestational week at examination	28.7 (1.4)	28.4 (1.1)	0.1
Gestational Hypertension (n)	1 (2.04%)	3 (1.86%)	1
Hip (cm)	111 (9.6)	110 (9.8)	0.7
Other
Bristol stool scale	4 (median)	3 (median)	0.7
Bowel movement frequency	2 (median)	2 (median)	0.8
MET hours a week	255.2 (28.3)(n= 44)	263.4 (22.9)(n=145)	0.08
Smoker (n)	2 current (4%)	3 (1.9%)	0.4
	21 previous (42%)	55 previous (34.2%)
Maternal birth weight	3228.8 (457.2)	3380.9 (514.2)	0.1
Celiac disease (n)	1 (2%)	1 (0.6%)	1
Lactose intolerance (n)	2 (4%)	1 (0.6%)	0.3
Supplementary intake
Multivitamin intake (n)	41 (82%)	138 (85.7%)	0.05
Probiotics intake (n)	1 (2%)	5 (3.1%)	0.048
Omega 3 intake (n)	13 (26%)	43 (26.7%)	0.05
Iron intake (n)	42 (84%)	143 (88.8%)	0.05
Vit D. intake (n)	15 (30%)	40 (24.8%)	0.03
Calcium intake (n)	11 (22%)	33 (20.5%)	0.1
Antacida intake (n)	4 (8%)	9 (5.6%)	0.04
Psyllium intake (n)	0 (0%)	7 (4.6%)	0.02
PPI intake	2 (4%)	1 (0.6%)	0.01
Diet
Energy kJ	9081 (7313.3-10283.8)	9181 (7506.5-11064.5)	0.7
Daily protein	84.8 (72.2-97.8)	88.7 (71.9-102.8)	0.8
% protein a day	0.164	0.16	0.8
Daily fat	82.6 (65.8-96.3)	84.3 (65.3-97.4)	0.9
% fat a day	0.345	0.332	0.3
Daily carbohydrate	270.4 (211.7-316.8)	283.1 (230.5-346.8)	0.4
% carbohydrate a day	0.512	0.531	0.5
Daily fibre	21.5 (16.7-31.5)	24.1 (18.7-30.5)	0.5
Birth and neonate characteristics
GA at birth weeks	39.4 (1.5)	39.7 (1.6)	0.3
GA at birth days	2.6 (2.1)	3.0 (2.2)	0.2
Delivery methods (n)	40 vaginal birth	86 vaginal birth	0.7
	9 caesarean section	14 caesarean section
Antibiotics during delivery (n)	13 (27.1%)	24 (23.8%)	0.8
Preterm birth (n)	5 (10.4%)	6 (5.9%)	0.5
Birth weight (gram)	3570 (596.1)	3707 (423.1)	0.2
	Min 2280, max 5326	Min 2535, max 4638
Birth length (cm)	51.7(2.3)	52.4(1.8)	0.07
Birth weight (gram), term delivery	3643 (574.0) (n=43)	3753 (381.2)	0.2
Birth length (cm), term delivery	52.0 (2.1)	52.6 (1.7)	0.1
Neonate gender**	25 Boys	49 Boys	1
	24 Girls	46 Girls
Data presented as mean (sd) or otherwise noticed. For continuous variables. P was calculated by two-tailed t.test and for categorical variables P was calculated by Chi-square test or fisher’s exact test. Diet data are presented as median (95% CI) and p was calculated by Wilcoxon's signed rank test. Differences in MET hours were calculated using Wilcoxon’s signed rank test because of non-normality…

## Sheet: S2
Table S2; Indications for OGTT
Indications	GDM (n= 50)	Normoglycaemic (n=161)
BMI ≥27kg/m2	25 (50%)	74 (46%)
Family history	4 (8%)	40 (24.8%)
Glucosuria	3 (6%)	1 (0.6%)
PCOS	0	16 (9.9%)
HBW	2 (4%)	7 (4.3%)
BMI + PCOS	0	2 (1.2%)
BMI + HBW	0	1 (0.6%)
BMI + Family history	12 (24%)	14 (8.7%)
Family history + PCOS	3 (6%)	2 (1.2%)
Family disposition + HBW	0	1 (0.6%)
BMI + Family history + PCOS	0	2 (1.2%)
BMI + Family disposition + HBW	0	1 (0.6%)
Family history + PCOS + HBW	1 (2%)	0
Data shown as n (%). BMI: Body Mass Index, HBW: previous child with high birtweigth (≥4500g), PCOS: polycystic ovarian syndrome. Family history: a history of type 2 diabetes in first degree relatives.

## Sheet: S3
Table S3; Supplementary descriptive postpartum
	Previous GDM (n= 43)	Previous normoglycaemic (n=82)	P
Descriptive measurements
Days between delivery and visit 2	292.9 (72.6)	274.1 (54.9)	0.1
	(range: 219-512)	(range: 172 – 551)
Months between delivery and visit 2	9.2 (2.4)	8.6 (1.9)	0.1
	Range( 7-16)	Range (5-18)
Days between visit 1 and 2	375.3 (80.8)	354.2 (54.1)	0.1
	(range: 263-606)	(range: 238-623)
Maternity leave at visit 2	26 (60.5%)	45 (54.9%)	0.02
Waist (cm)	94 (14.6)	91 (10.2)	0.3
Hip (cm)	112 (11.4)	113 (12.3)	0.6
Biochemistry
HbA1c (mmol/mol)	34.6 (2.8)	34.2 (2.7)	0.5
Hgb (mmol/L)	8.43 (0.51)	8.34 (0.51)	0.3
Leucocytes (mia/L)	6.68 (1.75)	6.28 (1.38)	0.2
P- HDL (mmol/L)	1.24 (0.25)	1.33 (0.38)	0.1
P-LDL (mmol/L)	2.97 (0.66)	2.95 (0.85)	0.9
P-VLDL (mmol/L)	0.40 (1.52)	0.41 (1.57)	0.9
P-triglycerides (mmol/L)	0.90 (1.50)	0.91 (1.52)	0.9
P-cholesterol (mmol/L)	4.57 (1.19)	4.61(1.25)	0.8
hsCRP (mg/L)	1.75 (3.2)	1.59 (3.80)	0.7
IFG (n)	3 (2.7%)	0 (0.0%)	0.08
IGT (n)	5 (4.1%)	3 (2.5%)	0.1
Other
Breastfeeding (months)	4.5 (2.118)	4.21 (2.057)	0.5
Breastfeeding at second project visit (n)	22 (53.7%)	40 (51.3%)	1
Hormonal contraception postpartum at second project visit	14 (33.3%)	29 (35.4%)	5.7x10-5
Bristol Stool Scale	4 (median)	4 (median)	0.5
Bowel movement frequency	2 (median)	2 (median)	0.9
MET hours a week	262.7 (33.2)	280.5 (42.3)	0.057
Diet
Energy kJ	8023 (6972.3-9677.5)	8295 (6687-9506)	0.9
Daily protein	75.1 (59.4-86.5)	75.0 (61.1-87.7)	0.7
% protein a day	0.16	0.154	0.9
Daily fat	82.1 (62.7-94.6)	72.6 (60.1-90.3)	0.4
% fat a day	0.366	0.337	0.5
Daily carbohydrate	218.2 (177.1-293.4)	247.1 (197.7-290.0)	0.6
% carbohydrate a day	0.495	0.516	0.4
Daily fibers	21.2 (14.4-26.3)	20.7 (14.9-26.8)	0.8
Data presented as mean (sd) or otherwise noticed. For continuous variables P was calculated by two-tailed t.test and for categorical variables P was calculated by chi.square test or fisher’s exact test. All diet data are presented as median (95% CI) and p was calculated by Wilcoxon's signed rank test. Differences for MET hours were calculated by Wilcoxon's signed rank test because of non-normal d…

## Sheet: S4
Table S4; Nutrient intake during pregnancy and postpartum
	Pregnancy (n=211)	Postpartum (n=121)	P
Energy in kJ	9181 (7424-10710)	8210 (6689-9517)	5e-05
			4.8 x 10-6*
Daily carbohydrate intake	279.2 (223.4-343.3)	245.4 (187.0-290.2)	1e-05
			7.9x10-7*
Daily protein intake	86.0 (72.1-101.3)	75.0 (60.0-87.2)	1.6 x10-7
			8.2 x 10-9*
Daily fat intake	83.5 (65.7-96.3)	75.7 (61.2-93.5)	0.007
			0.002*
Daily fibre intake	23.0 (18.3-30.5)	20.7 (14.5-26.5)	0.0001
			1.6x10-5*
% carbohydrate intake a day	52.6 % (mean 52.1)	51% (mean 49.9)	0.03
			0.003*
% protein intake a day	0.162	15.6% (mean 16.0)	0.3
			0.4*
% fat intake a day	33.7% (mean 33.9)	34.5% (mean 35.5)	0.03
			0.006*
Data presented as median (CI) and %. P calculated by Wilcoxon signed rank test. *P calculated by mixed model with person as random effect. Energy in kJ: Energy in kilo Joule.

## Sheet: S5
Table S5. Operational taxonomic units differentially abundant in women with and without gestational diabetes during pregnancy and post partum
		Taxonomy						DESeq2							Proportional abundance						Counts				Prevalence
Time	Group	OTU ID	Phylum	Class	Order	Family	Genus	baseMean	log2FoldChange	log2FoldChange (numeric)	lfcSE	stat	pvalue	padj	MeanRA	MedianRA	MeanRAnot0	MedianRAnot0	MinRA	MaxRA	MeanCount	MedianCount	MinCount	MaxCount	N0	Nnot0	N1	N2	Nmore2
Postpartum	d	OTU_595	Firmicutes	Bacilli	Lactobacillales	Carnobacteriaceae	Isobaculum	10.5882	-6.41966	6.41966	1.76204	-3.64332	0.000269142	0.0314459	1492.66	0	10116.9	3890.62	0	68162	25.9508	0	0	1483	104	18	1	0	17
Postpartum		OTU_109	Firmicutes	Clostridia	Clostridiales	Ruminococcaceae	Clostridium IV	48.102	-3.72521	3.72521	1.2533	-2.97232	0.00295563	0.0991295	2496.52	0	8958.09	1647.39	0	43507.4	70.377	0	0	1586	88	34	3	2	29
Postpartum	c	OTU_4999	Bacteroidetes	Bacteroidia	Bacteroidales	Bacteroidaceae	Bacteroides	16.758	-2.94843	2.94843	0.974907	-3.02432	0.00249191	0.0991295	1475.41	0	4186.04	308.966	0	37248	29.9836	0	0	1681	79	43	13	3	27
Postpartum		OTU_184	Actinobacteria	Actinobacteria	Coriobacteriales	Coriobacteriaceae	Eggerthella	2.75599	-1.94672	1.94672	0.644317	-3.02137	0.00251635	0.0991295	193.305	0	444.967	113.675	0	5567.81	3.5082	0	0	65	69	53	17	8	28
Postpartum	b	OTU_3232	Firmicutes	Clostridia	Clostridiales	Ruminococcaceae	Faecalibacterium	13.9102	-1.94139	1.94139	0.515765	-3.7641	0.000167147	0.0314459	879.347	131.26	1247.45	289.126	0	17136.9	14.6066	3	0	248	36	86	15	9	62
Postpartum		OTU_2019	Firmicutes	Clostridia	Clostridiales	Lachnospiraceae	Lachnospiracea_incertae_sedis	9.58937	-1.8594	1.8594	0.527914	-3.52216	0.000428053	0.0314459	504.283	85.5312	741.235	179.646	0	9644.51	10.3279	1	0	132	39	83	27	10	46
Postpartum	a	OTU_2674	Firmicutes	Clostridia	Clostridiales	Ruminococcaceae	Faecalibacterium	19.6796	1.40635	1.40635	0.462145	3.04309	0.00234163	0.0991295	1528.14	248.57	1902.38	406.003	0	46462	34.8279	5	0	1589	24	98	11	11	76
Postpartum		OTU_77	Firmicutes	Clostridia	Clostridiales	Clostridiaceae 1	Clostridium sensu stricto	112.679	1.68819	1.68819	0.481143	3.5087	0.0004503	0.0314459	5819.4	1270.14	6697.81	1691.85	0	71563.3	128.934	18.5	0	1313	16	106	7	9	90
Postpartum		OTU_3860	Actinobacteria	Actinobacteria	Coriobacteriales	Coriobacteriaceae	Collinsella	62.4454	1.92821	1.92821	0.651405	2.96008	0.00307562	0.0991295	3294.18	159.227	5152.44	1406.94	0	36599.1	66.3934	3	0	876	44	78	12	4	62
Postpartum		OTU_3440	Firmicutes	Clostridia	Clostridiales	Ruminococcaceae	Faecalibacterium	2.87523	2.84395	2.84395	0.831936	3.41847	0.000629748	0.0376949	469.706	0	1508	91.5003	0	31174.9	8.14754	0	0	389	84	38	17	4	17
Postpartum		OTU_538	Firmicutes	Clostridia	Clostridiales	Clostridiales_Incertae Sedis XIII	Anaerovorax	3.0093	3.56359	3.56359	1.00213	3.55603	0.000376504	0.0314459	191.476	0	865.19	275.354	0	4497.59	3.44262	0	0	98	95	27	5	4	18
Postpartum		OTU_98	Bacteroidetes	Bacteroidia	Bacteroidales	Rikenellaceae	Alistipes	38.5612	4.56002	4.56002	1.52866	2.98302	0.00285416	0.0991295	5355.69	0	25130.5	1207.21	0	129916	76.4016	0	0	2494	96	26	6	3	17
Postpartum		OTU_107	Proteobacteria	Alphaproteobacteria	Rhizobiales	Rhizobiales_incertae_sedis	Phreatobacter	6.48354	6.20612	6.20612	1.66446	3.72862	0.000192535	0.0314459	2653.24	0	16184.8	1507.49	0	126161	32.2049	0	0	1127	102	20	5	1	14
Pregnant		OTU_68	Firmicutes	Clostridia	Clostridiales	Ruminococcaceae	Clostridium IV	8.0716	-5.70002	5.70002	1.80185	-3.16343	0.00155922	0.0620568	2079.44	0	15521.5	5304.1	0	59169.1	36.799	0	0	1044	181	28	8	0	20
Pregnant		OTU_121	Proteobacteria	Betaproteobacteria	Burkholderiales	Sutterellaceae	Sutterella	5.41	-4.99626	4.99626	1.73969	-2.87193	0.00407972	0.0997492	1519.52	0	12703.2	1465.26	0	105606	25.1962	0	0	1330	184	25	6	0	19
Pregnant	c	OTU_4999	Bacteroidetes	Bacteroidia	Bacteroidales	Bacteroidaceae	Bacteroides	15.2077	-4.15886	4.15886	0.84162	-4.94149	7.75277e-07	0.00030856	1574.78	0	4571.24	527.526	0	111282	26	0	0	1813	137	72	18	7	47
Pregnant	d	OTU_595	Firmicutes	Bacilli	Lactobacillales	Carnobacteriaceae	Isobaculum	6.20935	-4.00664	4.00664	1.2839	-3.12069	0.00180427	0.0652817	1023.55	0	5781.66	1591.16	0	69350.1	15.9091	0	0	827	172	37	5	2	30
Pregnant		OTU_163	Firmicutes	Erysipelotrichia	Erysipelotrichales	Erysipelotrichaceae	Erysipelotrichaceae_incertae_sedis	8.61949	-3.72655	3.72655	1.08127	-3.44646	0.000567972	0.0282566	1059.72	0	4520.02	778.926	0	49659	21.7177	0	0	1664	160	49	8	1	40
Pregnant		OTU_149	Firmicutes	Clostridia	Clostridiales	Ruminococcaceae	Oscillibacter	37.913	-3.33561	3.33561	0.71109	-4.69084	2.72085e-06	0.00054145	2170.94	0	4583.1	507.067	0	57461.1	32.6603	0	0	620	110	99	22	11	66
Pregnant		OTU_458	Firmicutes	Clostridia	Clostridiales	Ruminococcaceae	Butyricicoccus	3.41764	-3.3353	3.3353	0.943802	-3.53389	0.000409485	0.0271625	200.186	0	909.541	621.027	0	5338.97	4.28708	0	0	123	163	46	7	0	39
Pregnant		OTU_130	Firmicutes	Clostridia	Clostridiales	Ruminococcaceae	Ruminococcus	27.1385	-3.32788	3.32788	1.16148	-2.86521	0.00416737	0.0997492	1481.25	0	6586.85	4079.78	0	34977.3	38.6794	0	0	1173	162	47	9	0	38
Pregnant		OTU_286	Firmicutes	Clostridia	Clostridiales	Ruminococcaceae	Intestinimonas	6.01826	-2.89534	2.89534	0.949573	-3.0491	0.00229528	0.0702709	485.483	0	1879	610.397	0	19553.1	8.14833	0	0	175	155	54	7	3	44
Pregnant		OTU_95	Firmicutes	Erysipelotrichia	Erysipelotrichales	Erysipelotrichaceae	Clostridium XVIII	58.0399	-2.63852	2.63852	0.579534	-4.55283	5.29299e-06	0.000702203	3279.53	203.576	5483.38	1391.27	0	61375.8	74.8756	4	0	3245	84	125	11	6	108
Pregnant		OTU_775	Firmicutes	Clostridia	Clostridiales	Ruminococcaceae	Acetivibrio	10.6482	-1.99013	1.99013	0.686742	-2.89794	0.00375627	0.0997492	597.254	0	1434.78	413.189	0	14109.5	11.6507	0	0	291	122	87	19	6	62
Pregnant		OTU_15	Firmicutes	Negativicutes	Selenomonadales	Veillonellaceae	Veillonella	10.9552	-1.55971	1.55971	0.42683	-3.65417	0.00025801	0.0205376	1414.29	95.2381	1870.8	176.915	0	166261	23.9091	2	0	2798	51	158	49	21	88
Pregnant		OTU_4746	Firmicutes	Clostridia	Clostridiales	Ruminococcaceae	Faecalibacterium	4.70073	-1.4158	1.4158	0.495349	-2.85819	0.00426064	0.0997492	279.69	37.1789	512.765	118.527	0	8119.28	5.69378	1	0	191	95	114	36	19	59
Pregnant	b	OTU_3232	Firmicutes	Clostridia	Clostridiales	Ruminococcaceae	Faecalibacterium	14.0643	-1.35474	1.35474	0.415751	-3.25854	0.00111986	0.0495227	972.694	174.79	1294.86	302.939	0	32317.7	16.2584	3	0	402	52	157	27	14	116
Pregnant		OTU_1215	Firmicutes	Clostridia	Clostridiales	Lachnospiraceae	Ruminococcus2	10.0374	0.923864	0.923864	0.302034	3.05881	0.00222219	0.0702709	547.796	302.703	661.789	389.712	0	6480.51	12.2057	5	0	191	36	173	20	21	132
Pregnant		OTU_2693	Firmicutes	Clostridia	Clostridiales	Lachnospiraceae	Blautia	7.18626	1.26353	1.26353	0.366181	3.45056	0.000559431	0.0282566	395.473	94.8587	526.458	167.715	0	7471.7	8.27751	2	0	110	52	157	37	30	90
Pregnant	a	OTU_2674	Firmicutes	Clostridia	Clostridiales	Ruminococcaceae	Faecalibacterium	25.7722	1.41457	1.41457	0.380616	3.71652	0.000201985	0.0200975	1448.32	323.164	1672.36	411.692	0	42369.9	32.6364	5	0	1667	28	181	23	13	145
Rows are coloured by time (pregnant vs. postpartum) and sorted by taxonomy within each contrast. Group indicate taxonomy associated with two time points. Log2 fold change is given for women with GDM relative to normoglycaemic women, with blue colourbars indicating OTUs depleted in women with GDM and red colourbars indicating an enrichment in women with GDM. p calculated by negative binomial Wald …

## Sheet: S6
Table S6. Operational taxonomic units associated with glycaemic traits in pregnant women independent of GDM status and unadjusted for pre-pregnancy BMI
Trait				Taxonomy						DESeq2														Proportional abundance												Counts								Prevalence
Variable	Group	BMI unadjusted	BMI adjusted	OTU ID	Phylum	Class	Order	Family	Genus	baseMean BMI unadjusted	log2FoldChange BMI unadjusted	log2FoldChange (numeric) BMI unadjusted	lfcSE BMI unadjusted	stat BMI unadjusted	pvalue BMI unadjusted	padj (BMI unadjusted)	baseMean BMI adjusted	log2FoldChange BMI adjusted	log2FoldChange (numeric) BMI adjusted	lfcSE BMI adjusted	stat BMI adjusted	pvalue BMI adjusted	padj (BMI adjusted)	MeanRA BMI unadjusted	MedianRA BMI unadjusted	MeanRAnot0 BMI unadjusted	MedianRAnot0 BMI unadjusted	MinRA BMI unadjusted	MaxRA BMI unadjusted	MeanRA BMI adjusted	MedianRA BMI adjusted	MeanRAnot0 BMI adjusted	MedianRAnot0 BMI adjusted	MinRA BMI adjusted	MaxRA BMI adjusted	MeanCount BMI unadjusted	MedianCount BMI unadjusted	MinCount BMI unadjusted	MaxCount BMI unadjusted	MeanCount BMI adjusted	MedianCount BMI adjusted	MinCount BMI adjusted	MaxCount BMI adjusted	N0 BMI unadjusted	Nnot0 BMI unadjusted	N1 BMI unadjusted	N2 BMI unadjusted	Nmore2 BMI unadjusted	N0 BMI adjusted
Disposition index		x	x	OTU_174	Actinobacteria	Actinobacteria	Coriobacteriales	Coriobacteriaceae	Asaccharobacter	27.0715	1.23943	1.23943	0.382526	3.24013	0.00119475	0.0720311	24.6367	1.365	#REF!	0.411432	3.31767	0.000907701	0.0696391	1.51057	0.581879	1.87239	0.858443	0	19.922	1.4158	0.578082	1.73671	0.814876	0	19.922	39.8213	9	0	942	37.5326	8	0	942	40	167	15	10	142	34
Disposition index	a	x	x	OTU_2383	Firmicutes	Clostridia	Clostridiales	Lachnospiraceae	Blautia	5.10919	-1.08099	1.08099	0.334863	-3.22816	0.00124588	0.0720311	5.05515	-1.22776	#REF!	0.364803	-3.36554	0.000763941	0.0696391	0.290503	0.123993	0.38302	0.189376	0	3.35926	0.299611	0.126912	0.393775	0.188081	0	3.35926	6.05314	2	0	78	6.16848	2	0	78	50	157	38	18	101	44
Disposition index	c	x		OTU_455	Firmicutes	Clostridia	Clostridiales	Catabacteriaceae	Catabacter	4.34394	2.53156	2.53156	0.734642	3.44597	0.000569007	0.0456018								0.214594	0	0.634584	0.247798	0	6.1347							4.82609	0	0	141					137	70	14	5	51
Disposition index		x		OTU_158	Actinobacteria	Actinobacteria	Coriobacteriales	Coriobacteriaceae	Eggerthella	17.2549	2.03755	2.03755	0.655609	3.10788	0.00188433	0.0944981								1.14699	0	2.37427	0.600701	0	23.3867							28.3961	0	0	916					107	100	13	8	79
Disposition index		x		OTU_5309	Firmicutes	Clostridia	Clostridiales	Lachnospiraceae	Eisenbergiella	2.51564	2.58179	2.58179	0.694168	3.71925	0.000199815	0.0231199								0.149376	0	0.468498	0.167948	0	5.02312							3.25121	0	0	164					141	66	20	8	38
Disposition index		x	x	OTU_3	Proteobacteria	Gammaproteobacteria	Enterobacteriales	Enterobacteriaceae	Escherichia/Shigella	58.3549	-2.24489	2.24489	0.413512	-5.42885	5.67197e-08	3.18197e-05	59.715	-2.39879	2.4	0.462755	-5.1837	2.17525e-07	0.000122031	3.21999	0.450126	3.58354	0.664734	0	108.713	3.35698	0.442722	3.76637	0.664734	0	108.713	55.4638	10	0	1541	57.7337	9.5	0	1541	21	186	20	13	153	20
Disposition index	f	x	x	OTU_680	Proteobacteria	Gammaproteobacteria	Enterobacteriales	Enterobacteriaceae	Escherichia/Shigella	3.32087	-2.94628	2.94628	0.66549	-4.42724	9.54477e-06	0.00267731	6.10773	-2.69447	2.69	0.781438	-3.44809	0.000564559	0.0696391	0.305918	0	0.844333	0.162426	0	19.1205	0.336748	0	0.911201	0.179968	0	19.1205	4.38164	0	0	190	4.77717	0	0	190	132	75	26	6	43	116
Disposition index		x		OTU_361	Proteobacteria	Gammaproteobacteria	Enterobacteriales	Enterobacteriaceae	Escherichia/Shigella	4.73585	-1.72071	1.72071	0.561734	-3.06321	0.0021898	0.0944981								0.305668	0.019213	0.608397	0.177534	0	8.40203							5.2657	1	0	106					103	104	35	12	57
Disposition index		x		OTU_3267	Firmicutes	Clostridia	Clostridiales	Ruminococcaceae	Faecalibacterium	9.3538	-1.87795	1.87795	0.505984	-3.71147	0.00020606	0.0231199								0.500432	0.0760364	0.809292	0.216056	0	16.3668							10.8696	1	0	232					79	128	30	15	83
Disposition index		x		OTU_474	Firmicutes	Clostridia	Clostridiales	Lachnospiraceae	Lachnospiracea_incertae_sedis	5.86266	1.70181	1.70181	0.52859	3.21954	0.00128398	0.0720311	1.92033	-3.27215	3.27	0.845589	-3.86967	0.000108983	0.0305697	0.334633	0.0503677	0.629718	0.224819	0	7.84269							7.48792	1	0	205					97	110	26	16	68
Disposition index	b	x	x	OTU_2560	Proteobacteria	Gammaproteobacteria	Enterobacteriales	Enterobacteriaceae	Pseudocitrobacter	1.7981	-2.93117	2.93117	0.771215	-3.80072	0.000144275	0.0231199								0.0985387	0	0.39226	0.123805	0	2.59459	0.107475	0	0.420755	0.12276	0	2.59459	2.19807	0	0	101	2.40217	0	0	101	155	52	21	10	21	137
Disposition index		x		OTU_4919	Firmicutes	Clostridia	Clostridiales	Lachnospiraceae	Roseburia	9.02239	-1.64636	1.64636	0.535279	-3.0757	0.00210009	0.0944981								0.531642	0.0615347	0.932625	0.295472	0	13.3481							9.15942	1	0	162					89	118	26	14	78
Disposition index		x		OTU_1240	Firmicutes	Erysipelotrichia	Erysipelotrichales	Erysipelotrichaceae	Turicibacter	13.6678	-1.66572	1.66572	0.478858	-3.47854	0.00050416	0.0456018								0.716853	0.143266	1.06754	0.313844	0	13.4336							13.4928	3	0	334					68	139	15	20	104
Disposition index	d		x	OTU_540	Firmicutes	Clostridia	Clostridiales	Lachnospiraceae	Blautia								14.0936	1.68126	1.68	0.50481	3.33049	0.000866945	0.0696391							0.768414	0.141219	1.0793	0.34708	0	49.4255					22.0761	2	0	2013						53
Disposition index			x	OTU_4421	Firmicutes	Clostridia	Clostridiales	Ruminococcaceae	Faecalibacterium								2.49416	4.18347	4.18	1.27061	3.29248	0.000993072	0.0696391							0.140704	0	0.958875	0.112183	0	11.7183					4.93478	0	0	523						157
Disposition index			x	OTU_37	Proteobacteria	Gammaproteobacteria	Enterobacteriales	Enterobacteriaceae	Klebsiella								3.81804	3.21214	3.21	0.959942	3.34618	0.000819343	0.0696391							0.191381	0	0.749237	0.0792644	0	21.4413					2.61413	0	0	277						137
Fasting glucose		x	x	OTU_2242	Bacteroidetes	Bacteroidia	Bacteroidales	Rikenellaceae	Alistipes	1.49807	2.15918	2.15918	0.628691	3.43441	0.000593849	0.0666299	2.56682	2.86377	2.86	0.706918	4.05106	5.09854e-05	0.0286028	0.145149	0	0.47692	0.0864865	0	7.38649	0.142259	0	0.467422	0.0866825	0	7.38649	2.6715	0	0	163	2.21739	0	0	163	144	63	27	15	21	128
Fasting glucose		x		OTU_69	Bacteroidetes	Bacteroidia	Bacteroidales	Bacteroidaceae	Bacteroides	26.5648	-2.08534	2.08534	0.475878	-4.38209	1.17545e-05	0.00329715								1.55048	0.197145	2.27623	0.55582	0	55.9565							31.7826	4	0	1035					66	141	15	14	112
Fasting glucose	a	x	x	OTU_2383	Firmicutes	Clostridia	Clostridiales	Lachnospiraceae	Blautia	5.27185	1.10467	1.10467	0.315733	3.49875	0.000467447	0.0655595	5.27435	1.16001	1.16	0.342707	3.38484	0.000712202	0.0732386	0.290503	0.123993	0.38302	0.189376	0	3.35926	0.299611	0.126912	0.393775	0.188081	0	3.35926	6.05314	2	0	78	6.16848	2	0	78	50	157	38	18	101	44
Fasting glucose	e	x		OTU_486	Firmicutes	Clostridia	Clostridiales	Lachnospiraceae	Blautia	15.7273	-2.08898	2.08898	0.467476	-4.46864	7.87201e-06	0.00329715								1.02216	0.145075	1.54443	0.380199	0	24.5965							23.657	2	0	1081					70	137	22	14	101
Fasting glucose		x		OTU_458	Firmicutes	Clostridia	Clostridiales	Ruminococcaceae	Butyricicoccus	3.95698	-3.48858	3.48858	0.915016	-3.81259	0.00013752	0.0257162								0.20212	0	0.909541	0.621027	0	5.33897							4.3285	0	0	123					161	46	7	0	39
Fasting glucose			x	OTU_2415	Actinobacteria	Actinobacteria	Coriobacteriales	Coriobacteriaceae	Senegalimassilia								5.90827	3.01475	3.01	0.885323	3.40525	0.000661032	0.0732386							0.330139	0	1.14614	0.480351	0	18.6611					7.92935	0	0	550						131
Fasting glucose			x	OTU_2151	Bacteroidetes	Bacteroidia	Bacteroidales	Prevotellaceae	Prevotella								1.88953	4.18181	4.18	1.27561	3.27828	0.0010444	0.0732386							0.108389	0	0.867112	0.0805023	0	15.9914					2.65217	0	0	418						161
Fasting glucose			x	OTU_63	Firmicutes	Clostridia	Clostridiales	Christensenellaceae	Christensenella								54.6793	2.22546	2.23	0.618117	3.60038	0.000317751	0.0732386							2.8421	0.22147	4.54737	1.05772	0	102.933					52.4457	3.5	0	1335						69
Fasting glucose			x	OTU_3654	Firmicutes	Clostridia	Clostridiales	Lachnospiraceae	Blautia								2.18938	1.97591	1.98	0.598583	3.30097	0.000963501	0.0732386							0.13333	0	0.345532	0.0959877	0	4.04779					2.71739	0	0	67						113
Fasting glucose			x	OTU_21	Firmicutes	Clostridia	Clostridiales	Lachnospiraceae	Lachnospiracea_incertae_sedis								6.37637	-2.90768	2.91	0.844426	-3.44338	0.000574501	0.0732386							0.390282	0	1.13987	0.124174	0	35.9248					6.36957	0	0	518						121
Fasting glucose			x	OTU_2414	Firmicutes	Clostridia	Clostridiales	Ruminococcaceae	Faecalibacterium								3.54742	-1.93127	1.93	0.586879	-3.29075	0.000999203	0.0732386							0.182599	0	0.386186	0.112183	0	6.61545					4.63587	0	0	335						97
Fasting glucose			x	OTU_2674	Firmicutes	Clostridia	Clostridiales	Ruminococcaceae	Faecalibacterium								27.9326	1.30845	1.31	0.419574	3.11852	0.00181763	0.0849742							1.6061	0.349892	1.82422	0.451271	0	42.3699					36.2011	5	0	1667						22
Fasting glucose			x	OTU_144	Firmicutes	Clostridia	Clostridiales	Ruminococcaceae	Flavonifractor								6.08761	-1.57909	1.58	0.500362	-3.15589	0.00160008	0.0849742							0.439183	0.0742339	0.702693	0.158806	0	30.5425					8.25	1	0	514						69
Fasting glucose			x	OTU_2702	Firmicutes	Clostridia	Clostridiales	Ruminococcaceae	Oscillibacter								3.1722	2.44071	2.44	0.763593	3.19635	0.00139177	0.0849742							0.185695	0	0.579116	0.193255	0	5.42857					3.07609	0	0	60						125
Fasting glucose	f		x	OTU_680	Proteobacteria	Gammaproteobacteria	Enterobacteriales	Enterobacteriaceae	Escherichia/Shigella								5.97762	2.37839	2.38	0.759871	3.12999	0.00174813	0.0849742							0.336748	0	0.911201	0.179968	0	19.1205					4.77717	0	0	190						116
Insulin sensitivity		x		OTU_98	Bacteroidetes	Bacteroidia	Bacteroidales	Rikenellaceae	Alistipes	10.6972	-4.5023	4.5023	1.44216	-3.12191	0.00179679	0.0840001								4.6539	0	22.9371	0.649249	0	124.1							77.2464	0	0	2821					165	42	15	4	23
Insulin sensitivity		x		OTU_11	Bacteroidetes	Bacteroidia	Bacteroidales	Bacteroidaceae	Bacteroides	128.338	-2.37214	2.37214	0.532364	-4.45587	8.35545e-06	0.00145582								7.38282	0.659109	9.79643	1.99509	0	142.585							121.106	10	0	2323					51	156	14	11	131
Insulin sensitivity		x		OTU_2238	Bacteroidetes	Bacteroidia	Bacteroidales	Bacteroidaceae	Bacteroides	2.975	-4.47146	4.47146	1.05407	-4.24209	2.21444e-05	0.0024846								0.557112	0	2.68191	0.173844	0	29.5551							9	0	0	429					164	43	11	3	29
Insulin sensitivity	a	x		OTU_2383	Firmicutes	Clostridia	Clostridiales	Lachnospiraceae	Blautia	5.10919	-1.02741	1.02741	0.33522	-3.06488	0.0021776	0.0939717								0.290503	0.123993	0.38302	0.189376	0	3.35926							6.05314	2	0	78					50	157	38	18	101
Insulin sensitivity	e	x	x	OTU_486	Firmicutes	Clostridia	Clostridiales	Lachnospiraceae	Blautia	19.4536	3.22132	3.22132	0.488537	6.59381	4.28685e-11	2.40492e-08	19.8729	2.59398	2.59	0.577673	4.49039	7.10929e-06	0.00398831	1.02216	0.145075	1.54443	0.380199	0	24.5965	1.0634	0.150018	1.59078	0.345003	0	24.5965	23.657	2	0	1081	24.3967	2	0	1081	70	137	22	14	101	61
Insulin sensitivity		x		OTU_568	Firmicutes	Clostridia	Clostridiales	Lachnospiraceae	Blautia	9.70872	0.982502	0.982502	0.312154	3.14749	0.00164681	0.0839873								0.504364	0.257169	0.58985	0.346452	0	4.50144							11.1401	4	0	152					30	177	23	27	127
Insulin sensitivity	c	x		OTU_455	Firmicutes	Clostridia	Clostridiales	Catabacteriaceae	Catabacter	4.34394	2.41212	2.41212	0.740888	3.25572	0.00113107	0.0634529								0.214594	0	0.634584	0.247798	0	6.1347							4.82609	0	0	141					137	70	14	5	51
Insulin sensitivity		x	x	OTU_3312	Firmicutes	Clostridia	Clostridiales	Ruminococcaceae	Faecalibacterium	3.97215	2.5307	2.5307	0.52019	4.86495	1.14484e-06	0.000321127	4.52397	2.75558	2.76	0.644718	4.27409	1.91918e-05	0.00538331	0.26106	0.0222836	0.505041	0.148715	0	6.6539	0.257676	0.0257089	0.488788	0.143978	0	6.6539	6.72464	1	0	271	6.98913	1	0	271	100	107	32	20	55	87
Insulin sensitivity		x		OTU_609	Firmicutes	Erysipelotrichia	Erysipelotrichales	Erysipelotrichaceae	Holdemania	2.10275	-1.49564	1.49564	0.429683	-3.4808	0.000499921	0.0311617								0.128482	0.0253312	0.250903	0.174412	0	1.43062							2.37681	1	0	23					101	106	29	17	60
Insulin sensitivity		x		OTU_21	Firmicutes	Clostridia	Clostridiales	Lachnospiraceae	Lachnospiracea_incertae_sedis	3.04436	-2.9376	2.9376	0.666259	-4.4091	1.03802e-05	0.00145582								0.376105	0	1.02439	0.130195	0	35.9248							6.14493	0	0	518					131	76	27	10	39
Insulin sensitivity		x	x	OTU_38	Firmicutes	Clostridia	Clostridiales	Lachnospiraceae	Lachnospiracea_incertae_sedis	151.685	1.22306	1.22306	0.323918	3.77584	0.000159466	0.0149101	156	1.33642	1.34	0.377308	3.54198	0.000397129	0.0445579	7.9149	3.38951	8.11081	3.45482	0	90.8598	8.31701	3.46373	8.45486	3.56034	0	90.8598	170.005	55	0	3182	178.402	57.5	0	3182	5	202	1	5	196	3
Insulin sensitivity	b	x		OTU_2560	Proteobacteria	Gammaproteobacteria	Enterobacteriales	Enterobacteriaceae	Pseudocitrobacter	1.53128	-2.71845	2.71845	0.74739	-3.63726	0.000275552	0.0193231								0.0985387	0	0.39226	0.123805	0	2.59459							2.19807	0	0	101					155	52	21	10	21
Insulin sensitivity		x		OTU_152	Firmicutes	Clostridia	Clostridiales	Lachnospiraceae	Ruminococcus2	16.9114	-1.69935	1.69935	0.456683	-3.72107	0.000198384	0.0158991								0.915589	0.208731	1.2893	0.42926	0	18.0439							19.4879	4	0	954					60	147	20	13	114
Insulin sensitivity	d		x	OTU_540	Firmicutes	Clostridia	Clostridiales	Lachnospiraceae	Blautia								14.0936	1.92404	1.92	0.553377	3.47689	0.000507256	0.0474285							0.768414	0.141219	1.0793	0.34708	0	49.4255					22.0761	2	0	2013						53
Insulin sensitivity			x	OTU_196	Firmicutes	Clostridia	Clostridiales	Ruminococcaceae	Anaerotruncus								9.52744	-1.85817	1.86	0.468446	-3.96666	7.2886e-05	0.0136297							0.560041	0.147033	0.696267	0.203839	0	18.6271					9.5163	3	0	244						36
Insulin sensitivity				OTU_3722	Proteobacteria	Gammaproteobacteria	Pasteurellales	Pasteurellaceae	Haemophilus								4.69718	3.51731	3.52	0.941191	3.73708	0.00018617	0.0261103							0.269571	0	0.840696	0.130685	0	15.313					5.52717	0	0	273						125
Stimulated glucose		x		OTU_549	Firmicutes	Clostridia	Clostridiales	Ruminococcaceae	Anaerotruncus	2.62601	1.52084	1.52084	0.44192	3.44144	0.00057863	0.0569671								0.146156	0.0335604	0.282751	0.152207	0	5.14366							3.8744	1	0	239					100	107	27	26	54
Stimulated glucose	a	x		OTU_2383	Firmicutes	Clostridia	Clostridiales	Lachnospiraceae	Blautia	5.43379	1.13255	1.13255	0.332715	3.40395	0.000664184	0.0569671								0.290503	0.123993	0.38302	0.189376	0	3.35926							6.05314	2	0	78					50	157	38	18	101
Stimulated glucose	e	x		OTU_486	Firmicutes	Clostridia	Clostridiales	Lachnospiraceae	Blautia	15.3733	-1.60912	1.60912	0.491941	-3.27096	0.00107185	0.0751634								1.02216	0.145075	1.54443	0.380199	0	24.5965							23.657	2	0	1081					70	137	22	14	101
Stimulated glucose		x		OTU_140	Firmicutes	Clostridia	Clostridiales	Lachnospiraceae	Blautia	22.0691	0.95068	0.95068	0.26088	3.64412	0.000268307	0.0476202								1.19143	0.664305	1.2583	0.682538	0	10.6812							27.1498	12	0	446					11	196	6	14	176
Stimulated glucose		x		OTU_3654	Firmicutes	Clostridia	Clostridiales	Lachnospiraceae	Blautia	2.05185	2.03309	2.03309	0.600552	3.38537	0.00071082	0.0569671								0.120584	0	0.320011	0.0934035	0	4.04779							2.46377	0	0	67					129	78	36	8	34
Stimulated glucose		x		OTU_2684	Firmicutes	Clostridia	Clostridiales	Lachnospiraceae	Blautia	23.1151	0.858112	0.858112	0.26904	3.18953	0.00142503	0.0812807								1.2801	0.644019	1.3249	0.678886	0	15.9912							29.7391	12	0	524					7	200	15	10	175
Stimulated glucose		x		OTU_199	Firmicutes	Clostridia	Clostridiales	Lachnospiraceae	Clostridium XlVa	21.0725	-0.838643	0.838643	0.284533	-2.94744	0.00320416	0.094607								1.16388	0.769865	1.28151	0.877382	0	7.61586							26.5411	13	0	305					19	188	13	9	166
Stimulated glucose		x		OTU_95	Firmicutes	Erysipelotrichia	Erysipelotrichales	Erysipelotrichaceae	Clostridium XVIII	60.6198	-1.88198	1.88198	0.611527	-3.07751	0.00208737	0.0836438								3.1335	0.203576	5.23093	1.38852	0	61.3758							70.599	4	0	3245					83	124	11	6	107
Stimulated glucose		x		OTU_106	Firmicutes	Erysipelotrichia	Erysipelotrichales	Erysipelotrichaceae	Erysipelotrichaceae_incertae_sedis	2.30108	1.96333	1.96333	0.494477	3.97052	7.17173e-05	0.0201167								0.216877	0	0.477591	0.15037	0	13.2509							4.23188	0	0	223					113	94	27	16	51
Stimulated glucose		x		OTU_163	Firmicutes	Erysipelotrichia	Erysipelotrichales	Erysipelotrichaceae	Erysipelotrichaceae_incertae_sedis	9.48063	-3.34144	3.34144	1.08226	-3.08746	0.00201876	0.0836438								0.996468	0	4.29727	0.742089	0	49.659							20.9517	0	0	1664					159	48	8	1	39
Stimulated glucose		x		OTU_2674	Firmicutes	Clostridia	Clostridiales	Ruminococcaceae	Faecalibacterium	23.9756	1.95007	1.95007	0.386322	5.04779	4.46947e-07	0.000250738								1.46023	0.323164	1.68864	0.422833	0	42.3699							32.8986	5	0	1667					28	179	22	13	144
Stimulated glucose		x		OTU_3232	Firmicutes	Clostridia	Clostridiales	Ruminococcaceae	Faecalibacterium	15.8302	-1.3815	1.3815	0.433789	-3.18474	0.00144885	0.0812807								0.981405	0.185989	1.30225	0.303549	0	32.3177							16.3961	3	0	402					51	156	27	14	115
Stimulated glucose		x		OTU_3075	Firmicutes	Clostridia	Clostridiales	Ruminococcaceae	Faecalibacterium	4.8203	-1.50977	1.50977	0.505421	-2.98716	0.00281583	0.094607								0.267085	0.0508337	0.502605	0.177734	0	11.4157							4.52657	1	0	142					97	110	27	18	65
Stimulated glucose		x		OTU_305	Firmicutes	Clostridia	Clostridiales	Ruminococcaceae	Oscillibacter	16.3208	-2.07123	2.07123	0.578056	-3.5831	0.000339538	0.0476202								0.862875	0.0676361	1.5668	0.563147	0	16.2709							16.9662	1	0	261					93	114	19	7	88
Stimulated glucose		x		OTU_264	Firmicutes	Clostridia	Clostridiales	Ruminococcaceae	Oscillibacter	20.152	-0.843991	0.843991	0.285499	-2.95619	0.00311464	0.094607								1.1319	0.583431	1.2397	0.689698	0	9.05169							23.029	11	0	235					18	189	11	12	166
Stimulated glucose		x		OTU_368	Firmicutes	Negativicutes	Selenomonadales	Acidaminococcaceae	Phascolarctobacterium	4.11667	-5.2662	5.2662	1.78129	-2.9564	0.00311252	0.094607								0.881905	0	7.60643	3.90227	0	34.5701							16.6522	0	0	1392					183	24	4	0	20
Stimulated glucose	b	x		OTU_2560	Proteobacteria	Gammaproteobacteria	Enterobacteriales	Enterobacteriaceae	Pseudocitrobacter	1.48154	2.32934	2.32934	0.746488	3.1204	0.00180607	0.0836438								0.0985387	0	0.39226	0.123805	0	2.59459							2.19807	0	0	101					155	52	21	10	21
Stimulated glucose		x		OTU_121	Proteobacteria	Betaproteobacteria	Burkholderiales	Sutterellaceae	Sutterella	3.63118	-5.37445	5.37445	1.74437	-3.08103	0.00206287	0.0836438								1.52983	0	13.1948	2.22241	0	105.606							25.3816	0	0	1330					183	24	6	0	18
Stimulated glucose		x		OTU_1626	Firmicutes	Negativicutes	Selenomonadales	Veillonellaceae	Veillonella	1.62146	-1.63146	1.63146	0.536081	-3.0433	0.00233995	0.0875143								0.14857	0	0.361811	0.101667	0	4.51506							3.64734	0	0	250					122	85	32	15	38
Stimulated glucose			x	OTU_68	Firmicutes	Clostridia	Clostridiales	Ruminococcaceae	Clostridium IV								18.7295	-25.446	25.45	2.37912	-10.6956	1.06781e-26	6.07581e-24							2.09953	0	15.5215	5.3041	0	59.1691					37.1546	0	0	1044						179
Rows are coloured by trait and sorted by taxonomy for each trait. Group indicates OTUs associated with more than one trait. BMI unadjusted and adjusted indicates if association was detected with and/or without adjusting for prepregnancy BMI (see table S2). Log2 fold change is given for the upper tertile of a given trait relative to the lower tertile by post hoc Wald test, with blue colourbars ind…
[truncated: 4 more columns]

## Sheet: S7
Table S7. Higher order taxa associated with high sensitivity CRP
Sample	Hierarchy	Phylum	Class	Order	Family	Genus	rho	pval	qval	level
Pregnant	Bacteria|Bacteroidetes|Cytophagia	Bacteroidetes	Cytophagia				-0.137879	0.0481175	0.648641	class
Pregnant	Bacteria|Bacteroidetes|Cytophagia|Cytophagales	Bacteroidetes	Cytophagia	Cytophagales			-0.137879	0.0481175	0.882784	order
Pregnant	Bacteria|Firmicutes|Clostridia|Clostridiales|Peptostreptococcaceae	Firmicutes	Clostridia	Clostridiales	Peptostreptococcaceae		0.159582	0.0219513	0.699703	family
Pregnant	Bacteria|Firmicutes|Clostridia|Clostridiales|Peptostreptococcaceae|Intestinibacter	Firmicutes	Clostridia	Clostridiales	Peptostreptococcaceae	Intestinibacter	0.219184	0.00154909	0.215323	genus
Pregnant	Bacteria|Firmicutes|Clostridia|Clostridiales|Ruminococcaceae|Acetanaerobacterium	Firmicutes	Clostridia	Clostridiales	Ruminococcaceae	Acetanaerobacterium	-0.197381	0.00445882	0.413184	genus
Pregnant	Bacteria|Bacteroidetes|Bacteroidia|Bacteroidales|Porphyromonadaceae|Coprobacter	Bacteroidetes	Bacteroidia	Bacteroidales	Porphyromonadaceae	Coprobacter	0.161627	0.0202894	0.76246	genus
Pregnant	Bacteria|Bacteroidetes|Bacteroidia|Bacteroidales|Marinilabiliaceae|Anaerophaga	Bacteroidetes	Bacteroidia	Bacteroidales	Marinilabiliaceae	Anaerophaga	-0.148349	0.0333349	0.76246	genus
Pregnant	Bacteria|Bacteroidetes|Bacteroidia|Bacteroidales|Porphyromonadaceae|Parabacteroides	Bacteroidetes	Bacteroidia	Bacteroidales	Porphyromonadaceae	Parabacteroides	0.172615	0.0130984	0.728271	genus
Pregnant	Bacteria|Firmicutes|Erysipelotrichia|Erysipelotrichales|Erysipelotrichaceae|Coprobacillus	Firmicutes	Erysipelotrichia	Erysipelotrichales	Erysipelotrichaceae	Coprobacillus	-0.154792	0.026313	0.76246	genus
Pregnant	Bacteria|Firmicutes|Bacilli|Lactobacillales|Carnobacteriaceae|Dolosigranulum	Firmicutes	Bacilli	Lactobacillales	Carnobacteriaceae	Dolosigranulum	-0.157255	0.0239858	0.76246	genus
Pregnant	Bacteria|Firmicutes|Clostridia|Clostridiales|Ruminococcaceae|Butyricicoccus	Firmicutes	Clostridia	Clostridiales	Ruminococcaceae	Butyricicoccus	-0.152291	0.0288712	0.76246	genus
Pregnant	Bacteria|Firmicutes|Negativicutes|Selenomonadales|Veillonellaceae|Negativicoccus	Firmicutes	Negativicutes	Selenomonadales	Veillonellaceae	Negativicoccus	0.13908	0.0461812	0.76246	genus
Pregnant	Bacteria|Actinobacteria|Actinobacteria|Coriobacteriales|Coriobacteriaceae|Senegalimassilia	Actinobacteria	Actinobacteria	Coriobacteriales	Coriobacteriaceae	Senegalimassilia	-0.156655	0.0245358	0.76246	genus
Pregnant	Bacteria|Firmicutes|Clostridia|Clostridiales|Lachnospiraceae|Butyrivibrio	Firmicutes	Clostridia	Clostridiales	Lachnospiraceae	Butyrivibrio	-0.243209	0.000427506	0.118847	genus
Pregnant	Bacteria|Firmicutes|Clostridia|Clostridiales|Lachnospiraceae|Dorea	Firmicutes	Clostridia	Clostridiales	Lachnospiraceae	Dorea	-0.137675	0.0484526	0.76246	genus
Pregnant	Bacteria|Firmicutes|Clostridia|Clostridiales|Lachnospiraceae|Marvinbryantia	Firmicutes	Clostridia	Clostridiales	Lachnospiraceae	Marvinbryantia	-0.176701	0.0110626	0.728271	genus
Postpartum	Bacteria|Bacteroidetes	Bacteroidetes					0.194786	0.0337672	0.231828	phylum
Postpartum	Bacteria|Candidatus Saccharibacteria	Candidatus Saccharibacteria					-0.208988	0.0225525	0.231828	phylum
Postpartum	Bacteria|Lentisphaerae	Lentisphaerae					-0.183002	0.0463656	0.231828	phylum
Postpartum	Bacteria|Bacteroidetes|Bacteroidia	Bacteroidetes	Bacteroidia				0.201322	0.0281244	0.2229	class
Postpartum	Bacteria|Firmicutes|Bacilli	Firmicutes	Bacilli				-0.220867	0.015788	0.2229	class
Postpartum	Bacteria|Candidatus Saccharibacteria|Saccharibacteria_genera_incertae_sedis	Candidatus Saccharibacteria	Saccharibacteria_genera_incertae_sedis				-0.208988	0.0225525	0.2229	class
Postpartum	Bacteria|Lentisphaerae|Lentisphaeria	Lentisphaerae	Lentisphaeria				-0.183002	0.0463656	0.2229	class
Postpartum	Bacteria|Bacteroidetes|Bacteroidia|Bacteroidales	Bacteroidetes	Bacteroidia	Bacteroidales			0.201322	0.0281244	0.343903	order
Postpartum	Bacteria|Firmicutes|Bacilli|Lactobacillales	Firmicutes	Bacilli	Lactobacillales			-0.221105	0.0156727	0.343903	order
Postpartum	Bacteria|Proteobacteria|Alphaproteobacteria|Rhizobiales	Proteobacteria	Alphaproteobacteria	Rhizobiales			-0.192067	0.0363877	0.343903	order
Postpartum	Bacteria|Candidatus Saccharibacteria|Saccharibacteria_genera_incertae_sedis|Saccharibacteria_genera_incertae_sedis	Candidatus Saccharibacteria	Saccharibacteria_genera_incertae_sedis	Saccharibacteria_genera_incertae_sedis			-0.208988	0.0225525	0.343903	order
Postpartum	Bacteria|Lentisphaerae|Lentisphaeria|Victivallales	Lentisphaerae	Lentisphaeria	Victivallales			-0.183002	0.0463656	0.343903	order
Postpartum	Bacteria|Firmicutes|Clostridia|Clostridiales|Clostridiales_Incertae Sedis XIII	Firmicutes	Clostridia	Clostridiales	Clostridiales_Incertae Sedis XIII		-0.248862	0.00635001	0.295275	family
Postpartum	Bacteria|Bacteroidetes|Bacteroidia|Bacteroidales|Bacteroidaceae	Bacteroidetes	Bacteroidia	Bacteroidales	Bacteroidaceae		0.214996	0.0188675	0.524345	family
Postpartum	Bacteria|Firmicutes|Bacilli|Lactobacillales|Lactobacillaceae	Firmicutes	Bacilli	Lactobacillales	Lactobacillaceae		-0.284248	0.00173098	0.160981	family
Postpartum	Bacteria|Candidatus Saccharibacteria|Saccharibacteria_genera_incertae_sedis|Saccharibacteria_genera_incertae_sedis|Saccharibacteria_genera_incertae_sedis	Candidatus Saccharibacteria	Saccharibacteria_genera_incertae_sedis	Saccharibacteria_genera_incertae_sedis	Saccharibacteria_genera_incertae_sedis		-0.208988	0.0225525	0.524345	family
Postpartum	Bacteria|Lentisphaerae|Lentisphaeria|Victivallales|Victivallaceae	Lentisphaerae	Lentisphaeria	Victivallales	Victivallaceae		-0.183002	0.0463656	0.633665	family
Postpartum	Bacteria|Firmicutes|Clostridia|Clostridiales|Clostridiales_Incertae Sedis XIII|Anaerovorax	Firmicutes	Clostridia	Clostridiales	Clostridiales_Incertae Sedis XIII	Anaerovorax	-0.26991	0.00299211	0.39047	genus
Postpartum	Bacteria|Firmicutes|Clostridia|Clostridiales|Lachnospiraceae|Howardella	Firmicutes	Clostridia	Clostridiales	Lachnospiraceae	Howardella	-0.18135	0.0484081	0.7865	genus
Postpartum	Bacteria|Firmicutes|Clostridia|Clostridiales|Lachnospiraceae|Hungatella	Firmicutes	Clostridia	Clostridiales	Lachnospiraceae	Hungatella	-0.189185	0.0393431	0.7865	genus
Postpartum	Bacteria|Bacteroidetes|Bacteroidia|Bacteroidales|Marinilabiliaceae|Alkalitalea	Bacteroidetes	Bacteroidia	Bacteroidales	Marinilabiliaceae	Alkalitalea	-0.192069	0.0363864	0.7865	genus
Postpartum	Bacteria|Bacteroidetes|Bacteroidia|Bacteroidales|Porphyromonadaceae|Parabacteroides	Bacteroidetes	Bacteroidia	Bacteroidales	Porphyromonadaceae	Parabacteroides	0.205756	0.0247715	0.7865	genus
Postpartum	Bacteria|Bacteroidetes|Bacteroidia|Bacteroidales|Bacteroidaceae|Bacteroides	Bacteroidetes	Bacteroidia	Bacteroidales	Bacteroidaceae	Bacteroides	0.214996	0.0188675	0.7865	genus
Postpartum	Bacteria|Firmicutes|Bacilli|Lactobacillales|Lactobacillaceae|Lactobacillus	Firmicutes	Bacilli	Lactobacillales	Lactobacillaceae	Lactobacillus	-0.284248	0.00173098	0.39047	genus
Postpartum	Bacteria|Candidatus Saccharibacteria|Saccharibacteria_genera_incertae_sedis|Saccharibacteria_genera_incertae_sedis|Saccharibacteria_genera_incertae_sedis|Saccharibacteria_genera_incertae_sedis	Candidatus Saccharibacteria	Saccharibacteria_genera_incertae_sedis	Saccharibacteria_genera_incertae_sedis	Saccharibacteria_genera_incertae_sedis	Saccharibacteria_genera_incertae_sedis	-0.208988	0.0225525	0.7865	genus
Postpartum	Bacteria|Lentisphaerae|Lentisphaeria|Victivallales|Victivallaceae|Victivallis	Lentisphaerae	Lentisphaeria	Victivallales	Victivallaceae	Victivallis	-0.183002	0.0463656	0.7865	genus
Postpartum	Bacteria|Actinobacteria|Actinobacteria|Coriobacteriales|Coriobacteriaceae|Enterorhabdus	Actinobacteria	Actinobacteria	Coriobacteriales	Coriobacteriaceae	Enterorhabdus	-0.185123	0.0438472	0.7865	genus
Postpartum	Bacteria|Firmicutes|Clostridia|Clostridiales|Ruminococcaceae|Papillibacter	Firmicutes	Clostridia	Clostridiales	Ruminococcaceae	Papillibacter	-0.223378	0.0146089	0.7865	genus
Spearmann correlation (rho) between higher order taxa and hsCRP. P values are presented with (qval) and without (pval) adjustment for multiple testing ad modum Benjamini-Hochberg.

## Sheet: S8
Table S8. OTUs associated with high sensitivity C-reactive protein in laten pregnancy and post partum
		Taxonomy						DESeq2							Proportional abundance						Counts				Prevalence
Sample	Group	OTU ID	Phylum	Class	Order	Family	Genus	baseMean	log2FoldChange	log2FoldChange (numeric)	lfcSE	stat	pvalue	padj	MeanRA	MedianRA	MeanRAnot0	MedianRAnot0	MinRA	MaxRA	MeanCount	MedianCount	MinCount	MaxCount	N0	Nnot0	N1	N2	Nmore2
Postpartum		OTU_439	Actinobacteria	Actinobacteria	Coriobacteriales	Coriobacteriaceae	Enterorhabdus	8.21986	-3.60407	3.60407	1.2095	-2.9798	0.00288432	0.0999213	401.405	0	1447.49	614.628	0	10128.5	10.395	0	0	272	86	33	6	6	21
Postpartum	a	OTU_4999	Bacteroidetes	Bacteroidia	Bacteroidales	Bacteroidaceae	Bacteroides	17.3812	4.40336	4.40336	1.10829	3.97311	7.09406e-05	0.0114687	1512.65	0	4186.16	308.985	0	37248	30.7395	0	0	1681	76	43	13	3	27
Postpartum	b	OTU_98	Bacteroidetes	Bacteroidia	Bacteroidales	Rikenellaceae	Alistipes	18.6659	-6.86717	6.86717	1.8196	-3.77401	0.000160646	0.019152	3784.58	0	19581.1	283.366	0	129916	60.8403	0	0	2494	96	23	5	3	15
Postpartum		OTU_357	Firmicutes	Clostridia	Clostridiales	Christensenellaceae	Christensenella	6.85499	-4.48702	4.48702	1.36567	-3.28558	0.00101772	0.0493592	386.843	0	1704.97	778.43	0	10752.7	8.77311	0	0	385	92	27	2	2	23
Postpartum	c	OTU_538	Firmicutes	Clostridia	Clostridiales	Clostridiales_Incertae Sedis XIII	Anaerovorax	3.98636	-4.58643	4.58643	1.23216	-3.72227	0.000197443	0.019152	196.411	0	865.664	275.418	0	4504.01	3.52941	0	0	98	92	27	5	4	18
Postpartum		OTU_376	Firmicutes	Clostridia	Clostridiales	Lachnospiraceae	Lachnospiracea_incertae_sedis	2.72958	-3.42813	3.42813	1.03061	-3.32632	0.000880021	0.0493592	353.32	0	1167.92	165.264	0	21678.8	12.6303	0	0	1063	83	36	14	4	18
Postpartum		OTU_474	Firmicutes	Clostridia	Clostridiales	Lachnospiraceae	Lachnospiracea_incertae_sedis	6.28573	-2.90052	2.90052	0.861176	-3.36809	0.000756901	0.0493592	301.926	0	718.583	198.963	0	7349.37	8.14286	0	0	191	69	50	12	5	33
Postpartum		OTU_21	Firmicutes	Clostridia	Clostridiales	Lachnospiraceae	Lachnospiracea_incertae_sedis	3.16362	2.52391	2.52391	0.800396	3.15333	0.0016142	0.0711715	914.245	0	2175.9	109.19	0	50254.8	28.3529	0	0	2268	69	50	18	5	27
Postpartum		OTU_257	Firmicutes	Clostridia	Clostridiales	Lachnospiraceae	Roseburia	2.60029	4.21929	4.21929	1.27939	3.29791	0.000974089	0.0493592	342.39	0	1567.09	370.727	0	23043.4	5.88235	0	0	280	93	26	8	1	17
Postpartum		OTU_144	Firmicutes	Clostridia	Clostridiales	Ruminococcaceae	Flavonifractor	8.91597	1.55655	1.55655	0.518887	2.99978	0.00270175	0.0999213	525.783	113.714	687.562	208.594	0	7571.39	10.6723	2	0	223	28	91	20	15	56
Postpartum		OTU_3065	Firmicutes	Clostridia	Clostridiales	Ruminococcaceae	Oscillibacter	7.89045	-3.45617	3.45617	1.12408	-3.07468	0.00210732	0.0851707	324.257	0	1244.73	275.851	0	12167.3	7.13445	0	0	188	88	31	5	5	21
Postpartum		OTU_106	Firmicutes	Erysipelotrichia	Erysipelotrichales	Erysipelotrichaceae	Erysipelotrichaceae_incertae_sedis	3.96893	2.92624	2.92624	0.710814	4.11675	3.84257e-05	0.00931823	250.123	0	504.484	132.024	0	5755.55	5.4958	0	0	223	60	59	18	11	30
Postpartum		OTU_3	Proteobacteria	Gammaproteobacteria	Enterobacteriales	Enterobacteriaceae	Escherichia/Shigella	102.145	3.01079	3.01079	0.536998	5.6067	2.06222e-08	1.00018e-05	5643.22	600.292	5995.92	745.937	0	153650	107.076	13	0	2355	7	112	6	10	96
Postpartum		OTU_461	Proteobacteria	Gammaproteobacteria	Enterobacteriales	Enterobacteriaceae	Escherichia/Shigella	7.36037	3.65895	3.65895	1.08028	3.38705	0.000706482	0.0493592	870.652	0	2527.02	177.266	0	52728.1	15.9412	0	0	834	78	41	15	4	22
Pregnant		OTU_164	Bacteroidetes	Bacteroidia	Bacteroidales	Bacteroidaceae	Bacteroides	6.18741	3.95691	3.95691	0.782892	5.05422	4.32143e-07	8.08107e-05	377.249	0	1214.27	319.418	0	16767.2	7.18447	0	0	228	142	64	16	4	44
Pregnant	a	OTU_4999	Bacteroidetes	Bacteroidia	Bacteroidales	Bacteroidaceae	Bacteroides	17.7582	3.28529	3.28529	0.874572	3.75646	0.000172335	0.012085	1597.71	0	4571.24	527.526	0	111282	26.3786	0	0	1813	134	72	18	7	47
Pregnant		OTU_1293	Bacteroidetes	Bacteroidia	Bacteroidales	Porphyromonadaceae	Barnesiella	2.8613	2.26131	2.26131	0.701864	3.22187	0.00127359	0.0476321	989.573	0	2682.26	170.94	0	109462	32.7573	0	0	4315	130	76	28	8	40
Pregnant		OTU_4051	Bacteroidetes	Bacteroidia	Bacteroidales	Porphyromonadaceae	Parabacteroides	2.35835	3.47368	3.47368	0.886459	3.91861	8.90621e-05	0.00832731	132.148	0	604.943	118.087	0	5994.65	2.92718	0	0	100	161	45	18	5	22
Pregnant	b	OTU_98	Bacteroidetes	Bacteroidia	Bacteroidales	Rikenellaceae	Alistipes	4.92187	-5.05804	5.05804	1.42846	-3.54089	0.000398777	0.0223714	4275.18	0	22581.7	471.52	0	124100	71.8252	0	0	2821	167	39	15	4	20
Pregnant	c	OTU_538	Firmicutes	Clostridia	Clostridiales	Clostridiales_Incertae Sedis XIII	Anaerovorax	2.52672	-2.34772	2.34772	0.78776	-2.98024	0.0028802	0.0950466	126.968	0	458.866	209.761	0	3597.65	3.06311	0	0	115	149	57	13	6	38
Pregnant		OTU_26	Firmicutes	Clostridia	Clostridiales	Lachnospiraceae	Anaerostipes	131.629	-0.772836	0.772836	0.210647	-3.66886	0.000243635	0.0151866	7327.64	5738.14	7363.39	5738.97	0	63266.4	174.019	85.5	0	2434	1	205	0	2	203
Pregnant		OTU_486	Firmicutes	Clostridia	Clostridiales	Lachnospiraceae	Blautia	18.9467	-2.6822	2.6822	0.492459	-5.44655	5.13572e-08	2.46899e-05	1016.99	138.357	1551.85	345.003	0	24596.5	23.5777	2	0	1081	71	135	23	14	98
Pregnant		OTU_2059	Firmicutes	Clostridia	Clostridiales	Lachnospiraceae	Blautia	14.0686	-1.49965	1.49965	0.361625	-4.14698	3.36891e-05	0.00377991	767.331	249.392	946.528	478.889	0	9330.19	16.9709	4.5	0	380	39	167	21	20	126
Pregnant		OTU_266	Firmicutes	Clostridia	Clostridiales	Lachnospiraceae	Butyrivibrio	23.3345	-7.26234	7.26234	1.35748	-5.34986	8.80212e-08	2.46899e-05	1748.39	0	10004.7	4097.25	0	66365.8	37.2233	0	0	1956	170	36	8	2	26
Pregnant		OTU_182	Firmicutes	Clostridia	Clostridiales	Lachnospiraceae	Roseburia	33.8075	1.0535	1.0535	0.325856	3.23301	0.00122493	0.0476321	1784.12	893.373	1924.23	1004.12	0	27927.8	35.8155	15	0	455	15	191	12	8	171
Pregnant		OTU_34	Firmicutes	Clostridia	Clostridiales	Peptostreptococcaceae	Intestinibacter	87.3287	0.914532	0.914532	0.283109	3.23032	0.00123654	0.0476321	4727.06	2722.27	4918.05	2824.17	0	39040.3	99.9951	46.5	0	898	8	198	3	4	191
Pregnant		OTU_3780	Firmicutes	Clostridia	Clostridiales	Ruminococcaceae	Ethanoligenens	0.931144	-2.68075	2.68075	0.896662	-2.9897	0.00279253	0.0950466	190.511	0	934.409	104.304	0	9895.18	4.24757	0	0	236	164	42	17	6	19
Pregnant		OTU_1246	Firmicutes	Clostridia	Clostridiales	Ruminococcaceae	Faecalibacterium	11.4207	1.61123	1.61123	0.385459	4.18003	2.91475e-05	0.00377991	653.629	204.545	857.628	338.508	0	11262.4	13.9757	4	0	253	49	157	24	19	114
Pregnant		OTU_5590	Firmicutes	Clostridia	Clostridiales	Ruminococcaceae	Faecalibacterium	1.74404	-2.06632	2.06632	0.598383	-3.45317	0.000554033	0.0282557	131.637	0	356.804	100.397	0	8210.05	2.30583	0	0	106	130	76	31	15	30
Pregnant		OTU_3312	Firmicutes	Clostridia	Clostridiales	Ruminococcaceae	Faecalibacterium	4.54432	-1.75397	1.75397	0.54059	-3.24455	0.00117635	0.0476321	253.932	17.8682	502.98	144.463	0	6653.9	6.6068	1	0	271	102	104	32	20	52
Pregnant		OTU_2221	Firmicutes	Erysipelotrichia	Erysipelotrichales	Erysipelotrichaceae	Holdemanella	11.9935	-3.93327	3.93327	1.03174	-3.81228	0.000137692	0.0110351	1304.15	0	4975.09	397.153	0	56386.4	25.835	0	0	1904	152	54	6	8	40
Rows are coloured by sample type and sorted by taxonomy. Group indicates OTUs associated with hsCRP at both timepoints. Log2 fold change is given for the upper tertile relative to the lower tertile tested using a post hoc Wald test, with blue colourbars indicating OTUs enriched in the lower tertile and red colourbars indicating an enrichment in the upper tertile. p calculated by negative binomial…

## Sheet: S9
Table S9. Spearman correlations between GDM discriminant taxa and prepregnancy BMI
Hierarchy	Level	Phylum	Class	Order	Family	Genus	rho	pval
Bacteria|Actinobacteria	phylum	Actinobacteria					0.0217073	0.768682
Bacteria|Actinobacteria|Actinobacteria	class	Actinobacteria	Actinobacteria				0.0217073	0.768682
Bacteria|Actinobacteria|Actinobacteria|Actinomycetales	order	Actinobacteria	Actinobacteria	Actinomycetales			-0.0250328	0.734504
Bacteria|Actinobacteria|Actinobacteria|Coriobacteriales	order	Actinobacteria	Actinobacteria	Coriobacteriales			0.0210605	0.775388
Bacteria|Firmicutes|Bacilli|Lactobacillales|Leuconostocaceae	family	Firmicutes	Bacilli	Lactobacillales	Leuconostocaceae		0.125799	0.087097
Bacteria|Actinobacteria|Actinobacteria|Actinomycetales|Micrococcaceae	family	Actinobacteria	Actinobacteria	Actinomycetales	Micrococcaceae		-0.106862	0.146578
Bacteria|Actinobacteria|Actinobacteria|Coriobacteriales|Coriobacteriaceae	family	Actinobacteria	Actinobacteria	Coriobacteriales	Coriobacteriaceae		0.0210605	0.775388
Bacteria|Firmicutes|Clostridia|Clostridiales|Lachnospiraceae|Anaerosporobacter	genus	Firmicutes	Clostridia	Clostridiales	Lachnospiraceae	Anaerosporobacter	-0.0134623	0.855301
Bacteria|Firmicutes|Bacilli|Lactobacillales|Leuconostocaceae|Leuconostoc	genus	Firmicutes	Bacilli	Lactobacillales	Leuconostocaceae	Leuconostoc	0.153994	0.0358531
Bacteria|Firmicutes|Bacilli|Lactobacillales|Carnobacteriaceae|Granulicatella	genus	Firmicutes	Bacilli	Lactobacillales	Carnobacteriaceae	Granulicatella	-0.114556	0.119488
Bacteria|Actinobacteria|Actinobacteria|Actinomycetales|Actinomycetaceae|Actinomyces	genus	Actinobacteria	Actinobacteria	Actinomycetales	Actinomycetaceae	Actinomyces	0.0421246	0.568071
Bacteria|Actinobacteria|Actinobacteria|Actinomycetales|Micrococcaceae|Rothia	genus	Actinobacteria	Actinobacteria	Actinomycetales	Micrococcaceae	Rothia	-0.106862	0.146578
Bacteria|Actinobacteria|Actinobacteria|Coriobacteriales|Coriobacteriaceae|Collinsella	genus	Actinobacteria	Actinobacteria	Coriobacteriales	Coriobacteriaceae	Collinsella	0.130351	0.076171
Bacteria|Proteobacteria|Deltaproteobacteria|Desulfovibrionales|Desulfovibrionaceae|Desulfovibrio	genus	Proteobacteria	Deltaproteobacteria	Desulfovibrionales	Desulfovibrionaceae	Desulfovibrio	-0.0154874	0.833827
Bacteria|Firmicutes|Clostridia|Clostridiales|Ruminococcaceae|Acetivibrio	genus	Firmicutes	Clostridia	Clostridiales	Ruminococcaceae	Acetivibrio	-0.169318	0.0208708
Bacteria|Firmicutes|Clostridia|Clostridiales|Lachnospiraceae|Marvinbryantia	genus	Firmicutes	Clostridia	Clostridiales	Lachnospiraceae	Marvinbryantia	-0.122119	0.0968213
Spearmans rho and associated p values (unadjusted) for the correlation between GDM discriminant taxa and prepregnancy body mass index.

## Sheet: S10
Table S10. Operational taxonomic units differentially abundant in overweigt (n=67) and obese women (n=58) compared with lean women (n=61)
		Taxonomy						DESeq2							Proportional abundance						Counts				Prevalence
Contrast	Group	OTU ID	Phylum	Class	Order	Family	Genus	baseMean	log2FoldChange	log2FoldChange (numeric)	lfcSE	stat	pvalue	padj	MeanRA	MedianRA	MeanRAnot0	MedianRAnot0	MinRA	MaxRA	MeanCount	MedianCount	MinCount	MaxCount	N0	Nnot0	N1	N2	Nmore2
Lean vs. Obese		OTU_11	Bacteroidetes	Bacteroidia	Bacteroidales	Bacteroidaceae	Bacteroides	130.871	1.85126	1.85126	0.585853	3.15993	0.00157806	0.0561196	7.16707	0.640906	9.59047	2.02574	0	142.132	118.935	9.5	0	2323	47	139	13	9	117
Lean vs. Obese		OTU_1604	Bacteroidetes	Bacteroidia	Bacteroidales	Bacteroidaceae	Bacteroides	2.81026	3.0957	3.0957	0.947715	3.26648	0.00108892	0.0413064	0.164974	0	0.681893	0.140272	0	7.11176	2.66129	0	0	147	141	45	17	6	22
Lean vs. Obese		OTU_131	Bacteroidetes	Bacteroidia	Bacteroidales	Prevotellaceae	Prevotella	6.62998	-7.58654	7.58654	1.92722	-3.93652	8.26712e-05	0.0128507	4.6266	0	37.4151	0.994554	0	208.104	99.5914	0	0	5291	163	23	6	3	14
Lean vs. Obese		OTU_7	Firmicutes	Bacilli	Lactobacillales	Streptococcaceae	Streptococcus	147.66	-0.92835	0.92835	0.315373	-2.94366	0.00324357	0.080243	8.11018	3.71808	8.15402	3.74778	0	70.1322	184.978	63.5	0	4243	1	185	2	4	179
Lean vs. Obese		OTU_2059	Firmicutes	Clostridia	Clostridiales	Lachnospiraceae	Blautia	14.0838	-1.394	1.394	0.393552	-3.54209	0.000396973	0.0282347	0.781793	0.252196	0.963003	0.477707	0	9.31669	17.2366	4	0	380	35	151	20	18	113
Lean vs. Obese		OTU_3945	Firmicutes	Clostridia	Clostridiales	Lachnospiraceae	Blautia	1.40008	-2.16594	2.16594	0.703225	-3.08001	0.00206994	0.0654331	0.11474	0	0.361723	0.0796178	0	4.72989	2.30645	0	0	121	127	59	30	9	20
Lean vs. Obese		OTU_486	Firmicutes	Clostridia	Clostridiales	Lachnospiraceae	Blautia	19.3518	-2.06198	2.06198	0.546409	-3.7737	0.000160847	0.0183043	1.04595	0.146814	1.56892	0.340041	0	24.5713	24.1398	2	0	1081	62	124	22	13	89
Lean vs. Obese		OTU_75	Firmicutes	Clostridia	Clostridiales	Lachnospiraceae	Blautia	63.1961	0.940178	0.940178	0.268775	3.49801	0.000468744	0.029635	3.59376	2.36771	3.69304	2.41083	0	23.1171	82.9086	41.5	0	1205	5	181	0	5	176
Lean vs. Obese		OTU_5309	Firmicutes	Clostridia	Clostridiales	Lachnospiraceae	Eisenbergiella	2.59173	-3.05434	3.05434	0.780128	-3.91517	9.03389e-05	0.0128507	0.125072	0	0.415417	0.177266	0	4.22687	2.50538	0	0	86	130	56	18	4	34
Lean vs. Obese		OTU_619	Firmicutes	Clostridia	Clostridiales	Lachnospiraceae	Eisenbergiella	3.15746	-2.84377	2.84377	0.612128	-4.64571	3.38904e-06	0.00192836	0.161988	0	0.376623	0.14688	0	3.55408	2.96237	0	0	50	106	80	23	16	41
Lean vs. Obese		OTU_46	Firmicutes	Clostridia	Clostridiales	Lachnospiraceae	Lachnospiracea_incertae_sedis	67.5183	1.60147	1.60147	0.47711	3.35661	0.000789057	0.0406839	3.70198	0.761229	4.59045	1.40603	0	73.3698	66.1989	13.5	0	924	36	150	8	13	129
Lean vs. Obese		OTU_73	Firmicutes	Clostridia	Clostridiales	Lachnospiraceae	Lachnospiracea_incertae_sedis	51.6565	1.4419	1.4419	0.479131	3.00941	0.00261756	0.0764534	2.88009	0.50034	3.52432	0.953421	0	45.401	47.4946	9	0	655	34	152	10	15	127
Lean vs. Obese		OTU_759	Firmicutes	Clostridia	Clostridiales	Lachnospiraceae	Lachnospiracea_incertae_sedis	18.2347	1.71857	1.71857	0.579358	2.96633	0.00301381	0.077948	1.02363	0.0797833	1.67013	0.59454	0	19.8358	20.3172	1.5	0	552	72	114	21	10	83
Lean vs. Obese		OTU_182	Firmicutes	Clostridia	Clostridiales	Lachnospiraceae	Roseburia	34.542	1.14213	1.14213	0.34765	3.28529	0.00101878	0.0413064	1.83688	0.914482	1.96356	1.02653	0	27.839	36.6935	15	0	455	12	174	11	8	155
Lean vs. Obese		OTU_152	Firmicutes	Clostridia	Clostridiales	Lachnospiraceae	Ruminococcus2	14.2712	1.59086	1.59086	0.480471	3.31104	0.00092951	0.0406839	0.814893	0.194862	1.17496	0.429022	0	12.2246	14.7796	4	0	178	57	129	17	12	100
Lean vs. Obese		OTU_458	Firmicutes	Clostridia	Clostridiales	Ruminococcaceae	Butyricicoccus	3.13744	-4.4211	4.4211	1.06047	-4.169	3.05942e-05	0.00870404	0.18477	0	0.904399	0.572242	0	5.32235	3.96237	0	0	123	148	38	6	0	32
Lean vs. Obese		OTU_572	Firmicutes	Clostridia	Clostridiales	Ruminococcaceae	Butyricicoccus	2.1968	-3.27351	3.27351	1.09773	-2.98207	0.00286303	0.0775746	0.151876	0	0.743392	0.260523	0	4.11661	3.09677	0	0	171	148	38	9	4	25
Lean vs. Obese		OTU_2674	Firmicutes	Clostridia	Clostridiales	Ruminococcaceae	Faecalibacterium	22.1114	1.25014	1.25014	0.403023	3.10191	0.00192276	0.064356	1.55324	0.346799	1.76161	0.432974	0	42.1716	35.871	5	0	1667	22	164	23	10	131
Lean vs. Obese	a	OTU_3267	Firmicutes	Clostridia	Clostridiales	Ruminococcaceae	Faecalibacterium	8.55733	1.74908	1.74908	0.524102	3.33729	0.000845999	0.0406839	0.474066	0.0757775	0.780321	0.213876	0	16.3911	10.0591	1	0	232	73	113	27	13	73
Lean vs. Obese		OTU_305	Firmicutes	Clostridia	Clostridiales	Ruminococcaceae	Oscillibacter	16.7037	-1.8813	1.8813	0.626804	-3.00141	0.00268729	0.0764534	0.892841	0.0648648	1.61231	0.542795	0	16.2585	17.1344	1	0	261	83	103	18	7	78
Lean vs. Obese		OTU_508	Firmicutes	Clostridia	Clostridiales	Ruminococcaceae	Papillibacter	4.51278	-5.34506	5.34506	1.48453	-3.60051	0.000317599	0.0272045	0.254306	0	1.89203	1.31452	0	8.30871	4.22581	0	0	135	161	25	2	0	23
Lean vs. Obese		OTU_151	Firmicutes	Clostridia	Clostridiales	Ruminococcaceae	Sporobacter	58.3955	-1.39335	1.39335	0.38846	-3.58687	0.000334677	0.0272045	3.18209	1.25609	3.56547	1.50309	0	80.2009	62.086	22.5	0	958	20	166	8	6	152
Lean vs. Obese		OTU_90	Tenericutes	Mollicutes	Anaeroplasmatales	Anaeroplasmataceae	Asteroleplasma	29.4159	-3.65073	3.65073	1.09633	-3.32997	0.000868553	0.0406839	1.65429	0	5.5945	0.959202	0	75.8121	45.0591	0	0	2908	131	55	6	6	43
Lean vs. Overweight	a	OTU_3267	Firmicutes	Clostridia	Clostridiales	Ruminococcaceae	Faecalibacterium	8.55733	2.58009	2.58009	0.5042	5.1172	3.10106e-07	0.00017645	0.474066	0.0757775	0.780321	0.213876	0	16.3911	10.0591	1	0	232	73	113	27	13	73
Lean vs. Overweight		OTU_761	Firmicutes	Clostridia	Clostridiales	Ruminococcaceae	Faecalibacterium	71.0562	1.08556	1.08556	0.29997	3.61891	0.000295845	0.0841678	3.79313	1.96432	3.91957	2.08993	0	38.0456	85.7957	37	0	711	6	180	8	4	168
Lean vs. Overweight		OTU_3343	Firmicutes	Clostridia	Clostridiales	Ruminococcaceae	Oscillibacter	2.38077	-3.16119	3.16119	0.901626	-3.5061	0.000454716	0.0862445	0.290516	0	1.12575	0.11001	0	21.0453	6.1129	0	0	486	138	48	24	3	21
Rows are coloured by contrast and sorted by taxonomy within each contrast. Group indicates OTUs associated with multiple trait. Log2 fold change is given for the upper tertile of a given trait relative to the lower tertile using post hoc Wald test, with blue colourbars indicating OTUs enriched in the lower tertile and red colourbars indicating an enrichment in the upper tertile. p calculated by n…

[truncated: 5 more sheets: S11, S12, S13, S14, S15]
